# Supplementary material for: Implementation of Organ Preservation for Locally Advanced Rectal Cancer in Canada: A National Survey of Clinical Practice
Source: Curr Oncol. 2025 Jun 10;32(6):341. doi: 10.3390/curroncol32060341 (PMC12191898; doi:10.3390/curroncol32060341)
Supplement: Supplementary file 1 [file curroncol-32-00341-s001.zip]

Archive with 1 entries (1 files):
- curroncol-3656942-supplementary.pdf
